# Supplementary material for: Characterization and Bioactive Metabolite Profiling of Streptomyces sp. Y009: A Mangrove-Derived Actinomycetia with Anticancer and Antioxidant Potential
Source: Microorganisms. 2024 Nov 12;12(11):2300. doi: 10.3390/microorganisms12112300 (PMC11596135; doi:10.3390/microorganisms12112300)
Supplement: Supplementary file 1 [file microorganisms-12-02300-s001.zip]

Archive with 1 entries (1 files):
- microorganisms-3254936-supplementary.pdf
